# Supplementary material for: Understanding factors influencing utilization of HIV prevention and treatment services among patients and providers in a heterogeneous setting: A qualitative study from South Africa
Source: PLOS Glob Public Health. 2022 Feb 3;2(2):e0000132. doi: 10.1371/journal.pgph.0000132 (PMC10021737; doi:10.1371/journal.pgph.0000132)
Supplement: S1 Data — (ZIP) [file pgph.0000132.s001.zip]

Archive with 30 entries (30 files):
- Supplementary information/IDI_Clinic attendee_QA001.pdf
- Supplementary information/IDI_Clinic attendee_QA002.pdf
- Supplementary information/IDI_Clinic attendee_QA003.pdf
- Supplementary information/IDI_Clinic attendee_QA004.pdf
- Supplementary information/IDI_Clinic attendee_QA005.pdf
- Supplementary information/IDI_Clinic attendee_QA006.pdf
- Supplementary information/IDI_Clinic attendee_QA007.pdf
- Supplementary information/IDI_Clinic attendee_QA008.pdf
- Supplementary information/IDI_Clinic attendee_QA011.pdf
- Supplementary information/IDI_Clinic attendee_QA012.pdf
- Supplementary information/IDI_Clinic attendee_QA013.pdf
- Supplementary information/IDI_Clinic attendee_QA014.pdf
- Supplementary information/IDI_Clinic attendee_QA015.pdf
- Supplementary information/IDI_Clinic attendee_QA016.pdf
- Supplementary information/IDI_Clinic attendee_QA017.pdf
- Supplementary information/IDI_Clinic attendee_QA019.pdf
- Supplementary information/IDI_Clinic attendee_QA021.pdf
- Supplementary information/IDI_Clinic attendee_QA022.pdf
- Supplementary information/IDI_Clinic attendee_QA023.pdf
- Supplementary information/IDI_Clinic attendee_QA024.pdf
- Supplementary information/IDI_Clinic attendee_QA025.pdf
- Supplementary information/IDI_Clinic attendee_QA026.pdf
- Supplementary information/IDI_Clinic attendee_QA027.pdf
- Supplementary information/IDI_Clinic attendee_QA028.pdf
- Supplementary information/IDI_Clinic staff_QS001.pdf
- Supplementary information/IDI_Clinic staff_QS005.pdf
- Supplementary information/IDI_Clinic staff_QS010.pdf
- Supplementary information/IDI_Stakeholder_QSH001.pdf
- Supplementary information/IDI_Stakeholder_QSH003.pdf
- Supplementary information/IDI_Stakeholder_QSH005.pdf
